# Supplementary material for: Sphaerosyllis levantina sp. n. (Annelida) from the eastern Mediterranean, with notes on character variation in Sphaerosyllis hystrix Claparède, 1863
Source: Zookeys. 2011 Nov 28;(150):327–45. doi: 10.3897/zookeys.150.1877 (PMC3234443; doi:10.3897/zookeys.150.1877)
Supplement: XML Treatment for Sphaerosyllis levantina [file zookeys.150.1877-treatment1.xml]

<!DOCTYPE tp:taxon-treatment
  PUBLIC "-//TaxonX//DTD Taxonomic Treatment Publishing DTD v0 20100105//EN" "tax-treatment-NSO.dtd">
<tp:taxon-treatment xmlns:tp="http://www.plazi.org/taxpub"><tp:treatment-meta><mixed-citation publication-type="journal"><person-group><name><surname>Faulwetter</surname><given-names>Sarah</given-names></name><name><surname>Chatzigeorgiou</surname><given-names>Georgios</given-names></name><name><surname>Galil</surname><given-names>Bella S.</given-names></name><name><surname>Nicolaidou</surname><given-names>Artemis</given-names></name><name><surname>Arvanitidis</surname><given-names>Christos</given-names></name></person-group><article-title>
                    <italic>Sphaerosyllis levantina</italic> sp. n. (Annelida) from the eastern Mediterranean, with notes on character variation in 
                    <italic>Sphaerosyllis hystrix</italic> Claparède, 1863
                </article-title><source>Zookeys</source><day>28</day><month>11</month><year>2011</year><volume>2011</volume><issue>150</issue><fpage>327</fpage><lpage>345</lpage><pub-id pub-id-type="doi">10.3897/zookeys.150.1877</pub-id></mixed-citation></tp:treatment-meta><tp:nomenclature><tp:taxon-name>
                            <tp:taxon-name-part taxon-name-part-type="genus">Sphaerosyllis</tp:taxon-name-part>
                            <tp:taxon-name-part taxon-name-part-type="species">levantina</tp:taxon-name-part>
                        <object-id xmlns:xlink="http://www.w3.org/1999/xlink" xlink:type="simple">urn:lsid:zoobank.org:act:9CEE8F90-9596-49F6-AA22-BB79C0E816D9</object-id>
                        <object-id xmlns:xlink="http://www.w3.org/1999/xlink" xlink:type="simple">http://species-id.net/wiki/Sphaerosyllis_levantina</object-id>
                        </tp:taxon-name><tp:taxon-status xmlns:xlink="http://www.w3.org/1999/xlink" xlink:type="simple">sp. n.</tp:taxon-status><xref ref-type="fig" rid="F1">Figures 1</xref><xref ref-type="fig" rid="F2"/><xref ref-type="fig" rid="F3"/><xref ref-type="fig" rid="F4">4</xref></tp:nomenclature><tp:treatment-sec sec-type="Type material"><title>Type material.</title><p>Holotype (USNM 1160540) ALA-IL-7, Haifa Bay, 10.5 m depth. Label: “<italic><tp:taxon-name>Sphaerosyllis levantina</tp:taxon-name></italic>, Haifa Bay, coll. B. Galil 11.10.09 [Holotype]”. Paratypes USNM 1160541–1160573: 33 individuals, TAU-AN 25006: 10 individuals; Haifa Bay, Israel, Eastern Mediterranean Sea, Station ALA-IL-7, coll. 11.10.2009, depth 10.5 m; Labels: “<italic><tp:taxon-name>Sphaerosyllis levantina</tp:taxon-name></italic>, Haifa Bay, coll. B. Galil 11.10.09 [Paratype X]” (where X=1–43). All material preserved in 96% Ethanol.</p></tp:treatment-sec><tp:treatment-sec sec-type="Comparative material examined"><title>Comparative material examined</title><p><bold>.</bold> <italic><tp:taxon-name>Sphaerosyllis boeroi</tp:taxon-name></italic> Musco, Çinar, and Giangrande, 2005 (Southern Evoikos Gulf, Aegean Sea, Greece: 3 specimens [Label: Tribe <italic><tp:taxon-name>Sphaerosyllis</tp:taxon-name></italic>]). <italic><tp:taxon-name>Sphaerosyllis hystrix</tp:taxon-name></italic> (Southern Evoikos Gulf, Aegean Sea, Greece: 1 specimen [Label: Tribe <italic><tp:taxon-name>Sphaerosyllis</tp:taxon-name></italic>]; Northern Evoikos Gulf, Aegean Sea, Greece: 7 specimens [Label: DI9a 7.3.91 <italic><tp:taxon-name>Sphaerosyllis hystrix</tp:taxon-name></italic>, checked S.Martín], all deposited the in <!--PageBreak-->Hellenic Centre for Marine Research, Anavyssos, Greece; Chalkida, Aegean Sea, Greece: 1 specimen [Label: 56 – <italic><tp:taxon-name>Sphaerosyllis hystrix</tp:taxon-name></italic>, κατώτερη µεσοπαραλιακή Χαλκίδας, Στενά Ευρίπου, Ξενοδοχείο Λούσι, St. 18, 25.9.97 0-0.5m, Άτοµα: 1, Διδακτορικού Mίλτου] (= lower intertidal zone, Chalkida, Eviros Straight, Hotel Lousi, coll. M.S. Kitsos), Chalkida, Aegean Sea, Greece: 1 specimen [Label: 26 – <italic><tp:taxon-name>Sphaerosyllis hystrix</tp:taxon-name></italic>, κατώτερη µεσοπαραλιακή Χαλκίδας, Στενά Ευρίπου, Ξενοδοχείο Παλίρροια, St. 1a, 24.9.97 0-0.5m, Άτοµα: 1, Διδακτορικού Mίλτου] (= lower intertidal zone, Chalkida, Eviros Straight, Hotel Palirroia, coll. M.S. Kitsos), Chalkida, Aegean Sea, Greece: 6 specimens [Label: 33 – S<italic>phaerosyllis hystrix</italic>, κατώτερη µεσοπαραλιακή Χαλκίδας, Στενά Ευρίπου, Ξενοδοχείο Παλίρροια, St. 1α, 24.9.97 0-0.5m, Άτοµα: 6, Διδακτορικού Mίλτου] (= lower intertidal zone, Chalkida, Eviros Straight, Hotel Palirroia, coll. M.S. Kitsos), Chalkida, Aegean Sea, Greece: 4 specimens [Label: 80 – <italic><tp:taxon-name>Sphaerosyllis hystrix</tp:taxon-name></italic>, κατώτερη µεσοπαραλιακή Χαλκίδας, Στενά Ευρίπου, Ξενοδοχείο Παλίρροια, St. 1α, 24.9.97 0-0.5m, Άτοµα: 6, Διδακτορικού Mίλτου] (= lower intertidal zone, Chalkida, Eviros Straight, Hotel Palirroia, coll. M.S. Kitsos), Thessaloniki, Aegean Sea, Greece, 1 specimen [Label: 66 – <italic><tp:taxon-name>Sphaerosyllis hystrix</tp:taxon-name></italic>, κατώτερη µεσοπαραλιακή Λιµάνι Θεσσαλονίκης, 2γ, 6.10.97 0-0.5m, Άτοµα: 1, Διδακτορικού Mίλτου]) (= lower intertidal zone, Port of Thessaloniki, coll. M.S. Kitsos), all deposited the in Zoological Museum of the Aristotle University of Thessaloniki, Greece.</p></tp:treatment-sec><tp:treatment-sec sec-type="Type locality"><title>Type locality.</title><p>Eastern Mediterranean Sea, Levantine Basin, Israel, Haifa Bay (<named-content xmlns:xlink="http://www.w3.org/1999/xlink" content-type="dwc:verbatimCoordinates" xlink:type="simple">32°54.533N, 35°04.071E</named-content>).</p></tp:treatment-sec><tp:treatment-sec sec-type="Description"><title>Description.</title><p>Holotype, entire animal, with 25 chaetigers, length 1.9 mm with palps but without anal cirri; width at sixth chaetiger 250 µm without parapodia, 300 µm with parapodia. Body small, slender, widest at level of proventricle (<xref ref-type="fig" rid="F1">Fig. 1</xref>). Dorsal papillation on anterior chaetigers irregular, after proventricle in four longitudinal rows: two mid-dorsal rows with two papillae per segment, lateral rows with three papillae near dorsal cirri (<xref ref-type="fig" rid="F2">Fig. 2a</xref>). Ventrum without visible papillation. Prostomium wider than long with 4 coalescent lensed eyes in trapezoidal arrangement. Anterior eyespots absent. Antennae pyriform with bulbous bases and elongated tips, median antenna <!--PageBreak--><!--PageBreak-->40 µm long, lateral ones 33 µm, longer than prostomium and palps together. Median antenna inserted between anterior pair of eyes, lateral ones attached on anterior margin of prostomium (<xref ref-type="fig" rid="F1">Fig. 1</xref>). Palps directed ventrally, fused along their length, with a dorsal notch and few small papillae. Peristomium indistinct, dorsal fold partly covering prostomium. One pair of tentacular cirri, shaped like antennae but shorter (23 µm). Second chaetiger without dorsal cirri but with large papilla instead. Dorsal cirri similar in shape and length to tentacular cirri, anteriorly as long as parapodial lobes (23 µm), posteriorly slightly longer (28 µm). Ventral cirri conical, half as long as parapodial lobe, originating at bases of parapodia. Parapodial lobes triangular, with small papilla on each side of distal end. Parapodial glands with fibrillar material and with conical opening; from fourth chaetiger. Anterior parapodia with 4–5, rarely with 6 falcigers per fascicle; blades slender, unidentate with small subdistal spine and strong serration on 1–2 dorsalmost falcigers (<xref ref-type="fig" rid="F2">Figs 2b–d</xref>, <xref ref-type="fig" rid="F3">3a</xref>). Dorso-ventral gradation in length of blades, dorsal ones maximally 14 µm, ventral ones 10 µm. Posteriorly, dorsal blades of similar length (13 µm), but stouter and more curved with robust subdistal spine and strong serration as long as subdistal spine (<xref ref-type="fig" rid="F2">Figs 2e, f</xref>, <xref ref-type="fig" rid="F3">3b, c</xref>). Dorsalmost falciger posteriorly thicker than remaining ones in fascicle. Blades of ventral falcigers similar throughout body (<xref ref-type="fig" rid="F2">Fig. 2g</xref>). All shafts with fine serration (<xref ref-type="fig" rid="F2">Fig. 2c</xref>). Dorsal simple chaeta from chaetiger 1, subdistally serrated (<xref ref-type="fig" rid="F2">Figs 2h</xref>, <xref ref-type="fig" rid="F4">4a</xref>). Ventral simple chaeta on posterior chaetigers, sigmoid, smooth (<xref ref-type="fig" rid="F4">Fig. 4b</xref>). Anteriorly two aciculae per parapodium, one distally bent at right angle, acuminate tip curved upwards, the other straight and blunt (<xref ref-type="fig" rid="F4">Fig. 4c</xref>); posteriorly only one acicula of the former type per parapodium. Pharynx occupying three chaetigers. Width more than ¾ of width of proventricle. Pharyngeal tooth located on anterior margin, surrounded by a crown of soft papillae. Proventricle in chaetigers 3–4 (120 µm long) with 15–17 muscle cell rows. Pygidium papillated, with two cirriform anal cirri twice as long as dorsal cirri (60 µm) (<xref ref-type="fig" rid="F1">Fig. 1</xref>).</p><fig id="F1" position="float" orientation="portrait"><label>Figure 1.</label><caption><p><italic><tp:taxon-name>Sphaerosyllis levantina</tp:taxon-name></italic> sp. n. holotype, dorsal view</p></caption><graphic xmlns:xlink="http://www.w3.org/1999/xlink" xlink:href="ZooKeys-150-327-g001.jpg" position="float" orientation="portrait" xlink:type="simple"/></fig><fig id="F2" position="float" orientation="portrait"><label>Figure 2.</label><caption><p><italic><tp:taxon-name>Sphaerosyllis levantina</tp:taxon-name></italic> sp. n. SEM images of <bold>a</bold> anterior end and midbody, dorsal view <bold>b–c</bold> compound chaetae, anterior chaetigers <bold>d</bold> dorsalmost compound chaetae, anterior chaetiger <bold>e</bold> compound and dorsal simple chaetae, midbody <bold>f</bold> dorsalmost compound chaeta, posterior chaetiger <bold>g</bold> ventralmost compound chaetae, posterior chaetiger <bold>h</bold> dorsal simple chaeta</p></caption><graphic xmlns:xlink="http://www.w3.org/1999/xlink" xlink:href="ZooKeys-150-327-g002.jpg" position="float" orientation="portrait" xlink:type="simple"/></fig><fig id="F3" position="float" orientation="portrait"><label>Figure 3.</label><caption><p><italic><tp:taxon-name>Sphaerosyllis levantina</tp:taxon-name></italic> sp. n. Dorsal (left) and ventral (right) falciger of <bold>a</bold> anterior <bold>b</bold> midbody <bold>c</bold> posterior chaetiger</p></caption><graphic xmlns:xlink="http://www.w3.org/1999/xlink" xlink:href="ZooKeys-150-327-g003.jpg" position="float" orientation="portrait" xlink:type="simple"/></fig><fig id="F4" position="float" orientation="portrait"><label>Figure 4.</label><caption><p><italic><tp:taxon-name>Sphaerosyllis levantina</tp:taxon-name></italic> sp. n. <bold>a</bold> dorsal <bold>b</bold> ventral simple chaeta <bold>c</bold> aciculae, anterior chaetiger</p></caption><graphic xmlns:xlink="http://www.w3.org/1999/xlink" xlink:href="ZooKeys-150-327-g004.jpg" position="float" orientation="portrait" xlink:type="simple"/></fig></tp:treatment-sec><tp:treatment-sec sec-type="Etymology"><title>Etymology.</title><p>Derived from the type locality (Levantine Basin), levantina being a neo-Latin adjective meaning “pertaining to the region where the sun raises”; feminine declination in accordance with the genus name (Syllis was a river nymph in the greek mythology and thus female).</p></tp:treatment-sec><tp:treatment-sec sec-type="Distribution"><title>Distribution.</title><p>Israeli Coast (Levantine Basin, Eastern Mediterranean Sea).</p></tp:treatment-sec><tp:treatment-sec sec-type="Habitat"><title>Habitat.</title><p>Fine to medium sands.</p></tp:treatment-sec><tp:treatment-sec sec-type="Taxonomic remarks"><title>Taxonomic remarks.</title><p><italic><tp:taxon-name>Sphaerosyllis levantina</tp:taxon-name></italic> sp. n. is similar to <italic><tp:taxon-name>Sphaerosyllis minima</tp:taxon-name></italic> Hartmann-Schröder, 1960 in having blades of falcigers with strong serration throughout the body. However, <italic><tp:taxon-name>Sphaerosyllis minima</tp:taxon-name></italic> has a stronger dorso-ventral gradation of the blades of falcigers (dorsal ones twice as long as ventral ones) than <italic><tp:taxon-name>Sphaerosyllis levantina</tp:taxon-name></italic> sp. n. (dorsal ones 1.5 times longer than ventral ones) and the ventral cirrus is longer than the parapodial lobe in <italic><tp:taxon-name>Sphaerosyllis minima</tp:taxon-name></italic>, whereas is is half as long as the parapodial lobe in <italic><tp:taxon-name>Sphaerosyllis levantina</tp:taxon-name></italic> sp. n. <italic><tp:taxon-name>Sphaerosyllis capensis</tp:taxon-name></italic> Day, 1953, <italic><tp:taxon-name>Sphaerosyllis taylori</tp:taxon-name></italic> Perkins, 1981, and <italic><tp:taxon-name>Sphaerosyllis sandrae</tp:taxon-name></italic> Álvarez and San Martín, 2009 are similar to <italic><tp:taxon-name>Sphaerosyllis levantina</tp:taxon-name></italic> sp. n. in the shape and serration of the blades of the falcigers, but <italic><tp:taxon-name>Sphaerosyllis capensis</tp:taxon-name></italic> has all antennae positioned in line (median one posteriorly of lateral ones in <italic><tp:taxon-name>Sphaerosyllis levantina</tp:taxon-name></italic> sp. n.), <italic><tp:taxon-name>Sphaerosyllis taylori</tp:taxon-name></italic> shows no dorso-ventral gradation of the falciger blade length (dorsal blade 1.5 times longer than ventral one in <italic><tp:taxon-name>Sphaerosyllis levantina</tp:taxon-name></italic> sp. n.) and<!--PageBreak--> <italic><tp:taxon-name>Sphaerosyllis sandrae</tp:taxon-name></italic> has smooth falcigerous blades posteriorly and parapodial glands with hyaline material (strongly serrated blades throughout the body and parapodial glands with fibrillar material in <italic><tp:taxon-name>Sphaerosyllis levantina</tp:taxon-name></italic> sp. n.). All the above species differ from <italic><tp:taxon-name>Sphaerosyllis levantina</tp:taxon-name></italic> sp. n. by lacking a subdistal spine on the blades of the falcigers. The only <italic><tp:taxon-name>Sphaerosyllis</tp:taxon-name></italic> species known to possess this spine are <italic><tp:taxon-name>Sphaerosyllis hystrix</tp:taxon-name></italic> Claparède, 1863, <italic><tp:taxon-name>Sphaerosyllis parabulbosa</tp:taxon-name></italic> San Martín and López, 2002 and <italic><tp:taxon-name>Sphaerosyllis boeroi</tp:taxon-name></italic> Musco, Çinar &amp; Giangrande, 2005. <italic><tp:taxon-name>Sphaerosyllis parabulbosa</tp:taxon-name></italic> clearly differs from <italic><tp:taxon-name>Sphaerosyllis levantina</tp:taxon-name></italic> sp. n. by having minute dorsal cirri and antennae, by the presence of a subdistal spine only on blades of the posterior falcigers and by smooth blades of posterior falcigers. <italic><tp:taxon-name>Sphaerosyllis boeroi</tp:taxon-name></italic> differs from <italic><tp:taxon-name>Sphaerosyllis levantina</tp:taxon-name></italic> sp. n. in having much longer blades of the falcigers which show a more pronounced dorso-ventral gradation (dorsal blades 2.6 times longer than ventral ones in <italic><tp:taxon-name>Sphaerosyllis boeroi</tp:taxon-name></italic>, 1.5 times longer in <italic><tp:taxon-name>Sphaerosyllis levantina</tp:taxon-name></italic> sp. n.) than those of <italic><tp:taxon-name>Sphaerosyllis levantina</tp:taxon-name></italic> sp. n. (<xref ref-type="fig" rid="F3">Figs 3</xref>, <xref ref-type="fig" rid="F5">5</xref>, see also tables in online supplementary material), by having a subdistal spine on blades of all falcigers (only on dorsalmost ones in <italic><tp:taxon-name>Sphaerosyllis levantina</tp:taxon-name></italic> sp. n.) and by the dorsalmost falcigers being serrated only proximally. <italic><tp:taxon-name>Sphaerosyllis hystrix</tp:taxon-name></italic>, according to the literature, has a subdistal spine only on the blades of the anterior dorsalmost falcigers. However, in the examined material of <italic><tp:taxon-name>Sphaerosyllis hystrix</tp:taxon-name></italic> from the Aegean Sea 8 out of 21 specimens also possessed a subdistal spine in posterior falcigers. <italic><tp:taxon-name>Sphaerosyllis hystrix</tp:taxon-name></italic> can nevertheless be distinguished from <italic><tp:taxon-name>Sphaerosyllis levantina</tp:taxon-name></italic> sp. n. by having smooth or finely serrated posterior falcigers (serration less than half the length of the subdistal spine), even when the spine is present (serration almost as long as subdistal spine in <italic><tp:taxon-name>Sphaerosyllis levantina</tp:taxon-name></italic> sp. n.) (<xref ref-type="fig" rid="F2">Figs 2f</xref>, <xref ref-type="fig" rid="F3">3</xref>, <xref ref-type="fig" rid="F6">6</xref>). Furthermore, the blades of the dorsalmost falcigers show an anteroposterior gradation in length in <italic><tp:taxon-name>Sphaerosyllis hystrix</tp:taxon-name></italic> (anteriorly 1.5 times longer than posteriorly), whereas they are of similar length throughout the body in <italic><tp:taxon-name>Sphaerosyllis levantina</tp:taxon-name></italic> sp. n. (<xref ref-type="fig" rid="F3">Figs 3</xref>, <xref ref-type="fig" rid="F6">6</xref>, see also tables in online supplementary material). Finally, <italic><tp:taxon-name>Sphaerosyllis hystrix</tp:taxon-name></italic> has a very narrow pharynx (almost half the width of proventricle), whereas the pharynx of <italic><tp:taxon-name>Sphaerosyllis levantina</tp:taxon-name></italic> sp. n. is wider than ¾ of the width <!--PageBreak-->of the proventricle. An identification key to the Mediterranean <italic><tp:taxon-name>Sphaerosyllis</tp:taxon-name></italic> species is provided at the end of this manuscript.</p><fig id="F5" position="float" orientation="portrait"><label>Figure 5.</label><caption><p><italic><tp:taxon-name>Sphaerosyllis boeroi</tp:taxon-name></italic>. Dorsal (left) and ventral (right) falciger of <bold>a</bold> anterior <bold>b</bold> midbody <bold>c</bold> posterior chaetiger</p></caption><graphic xmlns:xlink="http://www.w3.org/1999/xlink" xlink:href="ZooKeys-150-327-g005.jpg" position="float" orientation="portrait" xlink:type="simple"/></fig><fig id="F6" position="float" orientation="portrait"><label>Figure 6.</label><caption><p><italic><tp:taxon-name>Sphaerosyllis hystrix</tp:taxon-name></italic>. Dorsal (left) and ventral (right) falciger of <bold>a</bold> anterior <bold>b</bold> midbody <bold>c</bold> posterior chaetiger</p></caption><graphic xmlns:xlink="http://www.w3.org/1999/xlink" xlink:href="ZooKeys-150-327-g006.jpg" position="float" orientation="portrait" xlink:type="simple"/></fig><p><xref ref-type="bibr" rid="B5">Ben-Eliahu (1977)</xref> discusses two different morphological forms of <italic><tp:taxon-name>Sphaerosyllis hystrix</tp:taxon-name></italic> occurring in her samples from Israel. Based on her description and illustrations, the animal identified as <italic><tp:taxon-name>Sphaerosyllis hystrix</tp:taxon-name></italic> sensu <xref ref-type="bibr" rid="B40">Westheide 1974</xref> could potentially belong to <italic><tp:taxon-name>Sphaerosyllis levantina</tp:taxon-name></italic> sp. n. because of the similar characters of falcigers andpapillation. However, the description does not report the characteristic subdistal spine on the blades of the posterior falcigers. In addition, Westheide’s (1974) description of <italic><tp:taxon-name>Sphaerosyllis hystrix</tp:taxon-name></italic> from the Galápagos Islands differs from both Ben-Eliahu’s specimen and the present material by the absence of parapodial glands (<xref ref-type="bibr" rid="B40">Westheide 1974</xref>), a character considered as variable and thus of no taxonomic value by <xref ref-type="bibr" rid="B5">Ben-Eliahu (1977)</xref> but recently accepted as a taxonomically stable character (<xref ref-type="bibr" rid="B32">Riser 1991</xref>).</p></tp:treatment-sec><ref-list><ref id="B5"><mixed-citation xmlns:xlink="http://www.w3.org/1999/xlink" xlink:type="simple"><person-group><name name-style="western"><surname>Ben-Eliahu</surname><given-names>MN</given-names></name></person-group> (<year>1977</year>)<article-title> Polychaete cryptofauna from rims of similar intertidal vermetid reefs on the Mediterranean coast of Israel and in the Gulf of Elat: Exogoninae and Autolytinae (Polychaeta Errantia: Syllidae).</article-title><source>Israel Journal of Zoology </source><volume>26</volume>: <fpage>59</fpage>-<lpage>99</lpage>.</mixed-citation></ref><ref id="B40"><mixed-citation xmlns:xlink="http://www.w3.org/1999/xlink" xlink:type="simple"><person-group><name name-style="western"><surname>Westheide</surname><given-names>W</given-names></name></person-group> (<year>1974</year>)<article-title> Interstitielle Fauna von Galapagos. XI. Pisionidae, Hesionidae, Pilargidae, Syllidae (Polychaeta).</article-title><source>Mikrofauna des Meeresbodens </source><volume>44</volume>: <fpage>1</fpage>-<lpage>146</lpage>.</mixed-citation></ref><ref id="B32"><mixed-citation xmlns:xlink="http://www.w3.org/1999/xlink" xlink:type="simple"><person-group><name name-style="western"><surname>Riser</surname><given-names>NW</given-names></name></person-group> (<year>1991</year>)<source> An evaluation of taxonomic characters in the genus <italic>Sphaerosyllis</italic> (Polychaeta: Syllidae). Ophelia supplement: 209–218.</source></mixed-citation></ref></ref-list></tp:taxon-treatment>
